# Supplementary material for: Diet-Related Disease Prevention in a Rural Australian Setting: Understanding Barriers, Enablers, and the Role of Rural Health Services in Supporting Changes in Local Rural Food Environments
Source: Nutrients. 2023 Nov 30;15(23):4979. doi: 10.3390/nu15234979 (PMC10708407; doi:10.3390/nu15234979)
Supplement: Supplementary file 1 [file nutrients-15-04979-s001.zip]

Archive with 1 entries (1 files):
- nutrients-2719501-supplementary.xlsx
