# Supplementary material for: Diet-Related Disease Prevention in a Rural Australian Setting: Understanding Barriers, Enablers, and the Role of Rural Health Services in Supporting Changes in Local Rural Food Environments
Source: Nutrients. 2023 Nov 30;15(23):4979. doi: 10.3390/nu15234979 (PMC10708407; doi:10.3390/nu15234979)
Supplement: Supplementary file 1 [file nutrients-15-04979-s001.zip › nutrients-2719501-supplementary.xlsx]

## Sheet: Sheet1
THEMES
**enter row for each quote*	Retailer 1	Retailer 2	Retailer 3	Retailer 4	Reatiler 5	Retailer 6	Retailer 7	Retailer 8	Retailer 9	Retailer 10	Retailer 11	Retailer 12	Retailer 13		GMB1	GMB2
Barriers to Healthy Eating	Weather is the first one. It's dependent on what foods they take, whether it'd be cold, hot.	Availability of some produce possibly because they can be limited to days in a week.	It’s a bit hard for us actually, because all our products are actually made in Geelong and they are brought down every day, but we have noticed the supply issue is definitely a huge matter.	The availability, the transport. Obviously, at the moment, transport cost with diesel and fuel levies and that’s bumping up the price of food, so the affordability as well.	Time is a big influence	Cost is number one	a lot of them farmers they like hearty meals	We have a lot of fast food, if you look at the High Street, there’s probably 20, 25 fast food places which doesn’t help.	cost has gone up considerably the last six months	high cost of transport to get the food to our area which then has to be sort of passed on to the consumer and just cost of goods really	I would say probably supply, cost, availability, and probably like duration in terms of shelf life and that sort of thing.	Just anything new, I suppose, is a little bit of a challenge on its own. But I think I think we’re a place that already have that little bit of diversity anyway, so I don’t think it’d worry our customers or anything like that.	Probably the cost at the moment, like the floods up Queensland way didn’t help the cost of food.		promotion/sponsorship of unhealthy food.	worsening supply issues in some fresh foods, like lettuces that we all know about with the recent flooding in New South Wales and things like that. So I think that supply issues down the bottom feed into the variety of healthy options is a really important one that might be considered in the short term cycle. But that could feed into some longer term issues as well.
	The promotion of the unhealthy food and the contractual requirements with retailers and suppliers (contracted to buy and sell unhealthy products).	Cost generally is affecting at the moment 'cause everything's going through the roof.	the fresh food at the moment	The knowledge around how to use food, I think, is really quite low here in Colac.	supply issues. We’re having it right now. And that will be – a lot of retailers will have that issue as well, particularly our flours and whatnot, and as in flour is – well, very low level of, and it’s hard to get in, and rolled oats and things like that. And when I say rolled oats, that’s a substantial meal at the start of the day that keeps a lot of kids and families going. There’s an issue wit…	I make everything myself. I’m not buying any packets of stuff. And therefore, try and charge accordingly, probably should charge a lot more, and still get labelled as the expensive place.	What can you do when they want to have soft drinks, they want have to have chips? I don’t think you can stop them, can you? It’s what they want. What can you do? Any suggestion on this side?	I think fast food is always cheaper and it seems people would want and they taste better because they’re all deep-fried…. they advertise very well too. They advertise better than probably healthy option restaurants or cafes. We don’t advertise as much	staff is still probably equally as difficult	the other thing that we’ve been tackling too coming out of COVID is things being available. So our choices have been a bit limited for some products, so it’s just been availability of products here, definitely.	Well, I think obviously, as a business, you lose business if you’re not gonna meet demands and meet needs, but in terms of affecting business, like you lose business, like after a swim or a gym or something like that, they don’t necessarily want a chocolate or anything like that. So, if you don’t have anything healthy on offer, they’re not gonna buy from you.		Sometimes like you can’t get a certain product through your supplier, like you ask for it and it’s always backordered.		in terms of sporting clubs and this other events are often sponsored by big franchises or unhealthy food options and also just the promotion, when you drive through the town you know the big McDonald sign the kfc bucket	having worked in smaller kitchens and bigger kitchens, that's probably a lot of your smaller café/businesses. Their kitchens are very small; their storage is very small, so to have the variety of some of them. I mean, you've either got to go all one way or, you know what I mean? And then if it's not gonna sell, you haven't got the shelf life and that's probably a lot of it as well with the smalle…
	Probably costings. People are very money-conscious still.	I think it's going to get quite difficult for a lot of businesses and i think that is where a lot of businesses will be trying to prevent a lot of wastage and that could affect the quality of the food. (challenged with cost and availability)	It is probably gonna get worse, just with the external issues, the weather, politics, obviously, and the transport of everything, you know, you have the petrol costs are pretty high.	I think from a farming community where like potatoes are huge here in Colac – so, meat and three veg is kind of their – everyone goes for their meat and three veg	two of the big spinach farmers have given up planting spinach. They haven’t got staff to pick them	the weather. During super cold, you see the hardy things sell, and super hot, you want the lighter options.	whether people would take it on board, that’s another thing. I mean the customers – … I know sometimes we’d go some sort of a healthier version food, but don’t sell at all.	the cost of it, getting fresh versus frozen is higher so I make less margin, but quality, I produce better in the long run, more consistent, where the fast food, they’re all frozen. They’re all easy to cook, already cooked, just warm up and that’s where the health – to me, that’s the biggest concern because people like to eat that	It’s probably the hardest it’s ever been to be in the food and beverage industry at the moment.	we do have things like – we do do vegan options which I guess ultimately vegan is quite healthy and we have cold options there. So just confirming what are the healthy options in our business. I mean, we obviously think the vegan’s healthy. We’ve got cheese and salad roles that are healthy, so we do a vegan sandwich.	I would say needs and wants		like some things are a higher commodity that you can’t get down here ‘cause obviously they put a freight charge on or they just don’t wanna stop. But I think mainly, it’s been – the floods have mainly affec'ted it.		time poor. so everything has to be on the Main Street, you have to be able to get a car park, yes, we are going to be able to get what you need quickly login go to the supermarket hassle.	but even your storage. A lot of your small cafés have only got like a two-door drinks fridge size as their storage in the kitchen. So that probably plays on a bit of it, what they can hold as well. And mainly, just as an outsider coming through Colac over the last few years, it's one of those areas that’s in the middle of, not nowhere, but you know what I mean? If you're traveling the tourist sid…
	I mean, right now, the biggest problem is the [rising of foods] that we've seen in the supermarkets and that because of the flood. So I'm at the debate at the moment of how far do you increase your prices.	When costs are going up so high, businesses will be trying to potentially hang on to food a little longer which might not be so good. (food may be used past its freshest to avoid wastage of expensive products)	Everyone getting 10, 15 minutes for lunch, it’s easier to jump in your car and drive through than walk into a store when it’s busy, so that’s probably an issue as well.	I think the lack of variety, people are not going to push the boundaries a little bit.	I’m not sure if too many chefs are gonna be wanting to be educated either on the type of food that they’re serving.	the occasions. So, whether they’re just sneaking out for lunch, or dinner, or if they’re actually making a night of it and they’re celebrating something.		this doesn’t feed you properly, number one, and it creates a lot of health problems. I look at it in the long run, they look at it, yeah, it’s a better taste and now let’s grab the bowl of chips, but actually have a look at the journey where that product has been, the amount of things inside to keep their long life, they’ve gotta put obviously certain ingredients and we don’t have any of that here	It’s probably gonna be just as difficult, I think, in the short term. I’m not sure you can put a time frame on the cost of goods, but I think, hopefully, if we stay open, which we will, and get through this winter and then hopefully, summer comes and then we’ll get this sorted and everything just levels out a little bit, at least, staff-wise, but who knows with the cost of goods	in terms of portion size, we do have things that are possibly a bit smaller, so a little bit of a treat is better than no treat.	Ours would also be staffing in terms of preparation and costs. We’re very restricted by budget.		cause most Colac residents don’t eat healthy to begin with. There’s way too many fast food places that it’s just more convenient. If you don’t have to go out, you can get it delivered or – it’s just convenience.		the structure of our town	I know that a lot of them used to stop in Apollo Bay. I don't know whether they'll change it now, but they used to get on a bus at six o'clock in the morning, they’d stopped somewhere Anglesey, Torquay, Apollo Bay, Twelve Apostles. They’re through Colac at seven o'clock at night, when half the smaller places are shut. And that's pretty much all that’s open is your mainstream takeaways. So, it's j…
	You've got time limits with the freshness of the food.	Staffing issues.	I feel like a lot of people just don’t like to wait on their lunch break, so they get pretty impatient.	The wages in Colac are quite low compared to other areas of our region, yet other costs are the same. So our wages are low but our food cost are high. If you go to somewhere else, wages are high and food is high so it’s on par.	Cost… coming in here and buying food can be expensive. They’ll go to the supermarket and buy cheap options. And then going to the supermarket, it’s not always best as in quality. That’s what worries me. Quality is an issue.	when we used to open on nights, like straightaway when footy training started on a Thursday night, boom. When football started on the Saturday, Friday nights went dead ‘cause no one’s going out. They’re not allowed to eat and drink too much the night before a game.		They appreciate it because it’s fresh and it’s very popular, but I pay – if you ask me, I pay a lot of money blue-eye. It’s the most expensive fish in the market that you buy, salmon is cheaper. When you look at the blue-eye, I can get a frozen blue-eye probably not even half of the price, but guess what, it would be frozen. It won’t be as fresh, as healthy as you would eat, but it’s all about, I…	people don’t really – I think when they go out, they don’t expect to eat healthy, so it’s not really – I don’t think it’s an issue for people to come in, but I think if you wanna shift your business a little bit to healthy options, it will be interesting to see how those items on your menu went.		And in terms of shelf life, we tend to throw a lot of our fresh products. Cost would be a massive thing. We currently sell sandwiches and they’re seven dollars a pop. We’re throwing them out every two days ‘cause it’s just not what people wanna spend that amount of money on.		It could be our limited of days ‘cause we are only open like four days a week. We only open like 16 days a month, whereas most people open closer to like the 20-25 days.		So the time for that whole extra layer of stress to get to the supermarket at the end of the day when everyone else is there.	have it as a pre-order and they know that they come in at a certain time, but that's a logistics nightmare tours, I suppose.
	But they've kind of gone back to what was, and we're back into working, and we need more money, so therefore, we're foregoing cooking our own meals again. (post COVID people are going back to their busy routines)	Generally I'm on my own and time is critical.	I think probably mainly just getting the customers in here, and then I guess that goes into the issue of parking and all that sort of stuff as well.	I think their admittance of lack of awareness. I’ve always been one to push the boundaries and to explore different options and avenues, but I find, locally, a lot of businesses do not do that. They don’t like change. They don’t want to implement new things or they’re happy to continue what they’ve been doing successfully for years, but that narrows your clientele.	Look at the petrol prices and what’s going on. So there’s other costs in their world, and so, they’re cutting corners, and so, therefore, food is one of those things.			As people study, research, education, these are the positive stuff that people – they change the way they live. The gyms, the exercising, the local clubs like footie, netball, these are all good stuff because you are encouraged to do things, but I think these clubs are important to lead their activities like healthy living, not like giving fried stuff because there are a lot of fried stuff in the…	It’s probably if there’s gonna be any external cost for business, I think you’re gonna have a difficult time to get anyone to fork out any extra cash for anything these days.		Easily accessible and cost could be one thing. You can go buy a Macca’s hamburger for two dollars or you can go buy a salad for seven, like low socioeconomic area, there’s a reason why people choose the easy access food. That’s ‘cause it’s cheap		just trying to promote it more, but also stock more of it. It’s hard, as I said, like only being open four days, you don’t wanna have a lot of food that you’re gonna waste. And unfortunately, a lot of the healthier options aren’t as easy to keep for a longer period of time, because obviously, that’s what you’re going for – fresh, healthy. So it is harder to do it in four days than it is to, say, …		convenience, but I think I’m liking that with particularly short stays and tourism…. If you look at the coastal area or even Colac area with tourist buses arriving regularly, but only stopping for 30 minutes, so the food outlets change their model to be quick and easy and convenient, so I think there's something around.... yeah the convenience but link to tourism and short stay, so people coming …	it does help the community as well with the tourism coming through, but I think it's just a timing thing as well, like your small little café that's open at 6AM for your morning coffee and that, they're probably not gonna be still open at 7PM. It's a long day for them if it's only – you know what I mean? Not many staff and that sort of thing.
	A lot of people are very budget-conscious still, so you'd wanna be careful with the pricing.		if we do push the healthier side, it would definitely be more of the staffing issue.	So once businesses have been established for 35 years, the staff have always been doing it that way		they like the easy option. Everyone’s busy. Everyone’s under the pump. I suppose with Colac, there’s plenty of job opportunity and decent pay around all of those people who are out working those jobs that are getting decent pay. They’re not necessarily focused on eating good food. They’re focused on getting home after their 12-hour shift, going through the drive thru and whatnot.		Yes, they cost, but you know what, when you eat it at least you know you’re happy because the product is fresh.	We’ve just been so tied up with just trying to stay open that all that stuff gets thrown in the back burner.						traditionally females, are the ones that do meal planning and the grocery shopping and cooking and do you know what we're all we're all tired… we're all tired this fact that maybe we just don't care we're just gone through two really difficult years and you just give yourself a break and something has to give and maybe it's that you go and get pizza instead, and so I think there's there's just a …	I just saw on social media there was a whole lot of fridges that were getting delivered to food outlets in Melbourne and so many that these retailers didn't know what to do with them.
	You still wouldn't want to not display the pricing as well. So people are gonna come in and look for something that's within the ten-dollar limit (people don't want to purchase the healthy options as they are generally more expensive)		More on = yeah, obviously, on the customer needs.	I think wages needs to increase. It’s a big thing		The pub promotes happy hour, which is not healthy for you, but I’m sure they’ve got healthy things there. You know what I mean? So you need to get people through the door to make money, but you also need to have the healthy stuff there for the conscious of it. And that goes for every establishment, because it’d be just like a pub not putting a steak on. People would not go there because there’s s…			The cost. We’ve put eggplant and chicken parmesan on the special menus and things like that, and we’re chucking most of the stock out. And the stuff that’s healthier like that just generally cost a fair bit more as well, so that’s a bit of an issue.						yeah I was thinking that taste, you know the fast food industry has gotten really good at making this stuff tastes delicious because it is it's beautiful… it's it's a more enticing offering I think sometimes.	they were quite pleased to tell me but then they also told me majority of the fridges that were delivered don't actually hold the correct temperature needed to safely store food.
	Price. It is really expensive to be healthy.		We've got salad sandwichs and rolls written everywhere, but people love their pies so, obviously, getting their opinions changed a little bit.			Because even here at the end of the day, half of the menu is really, really good for you, probably more than half, but this is someone’s time where they’re not cooking the meat and three veg at home, so they’re gonna go out and treat themselves. They don’t have the deep fryer at home. They don’t have the whatever, so even though the other stuff’s there, they’re like, “I’m out and I’m going back t…			what we’ve done on the specials, we’ve only given them a week. If they don’t sell, we won’t bring it back in.						you kind of have to work really hard every day to get your children to eat your veggies we, I really work hard every day to get me to eat my veggies. And not kind of seeing to me it's something that I do out of discipline, not because I really want to sit there and eat the carrots. So there's that and the only reason I do it is probably because I know I should so then that comes back to education.	there was a bit of a stop because of faulty fridges and they're actually not up to standard, but then they were stopping, giving them, they had to be used for something else. It was a bit of a, not a scam, but I don’t think the fridges were the best
	There's not a big market for it. (not a big market for healthy options)					“If I put two extra things on, I’ve gotta lose two other things.” So, I’d be like, “What’s in it for the business?”									You can buy a bag of apples, for your children for morning tea and in a week, they won't be that good, but you can buy a bag of mini chips or tiny teddy's and even in a month, if you don't use them they're still going to be okay to put in your child's lunch box, so I think, maybe there's some choices there around longevity and shelf life that some people are liking as well yeah.	I think it's just re-educating a lot of it as well because, as you said, there's that much like your bigger chains pay that much more advertising and it's brainwashing a lot of the kids, you know what I mean? They come through it, they recognise the Macca’s and the KFC and that sort of thing and they don't recognise a little café that’ll serve something a little bit different. So, that’s sort of …
	You're almost doubling what's in the hot food. So people are like, "Well, I can get that for ten bucks, but can only get that for five." (the cost of healthy food is double that of unhealthy hot food options)					a healthier dish is gonna cost you more to put up. You’re putting seafood and you’re putting vegetables and you’re putting – anything good costs money now. Anything bad cost less, basically. So, if there was a scheme to prove that they were selling more healthy stuff – I don’t know, but it’s very, very complicated. It’d be very, very complicated just for one venue like this, let alone across bake…									cost, I would say it's a really big one, that people come to me with that thought that eating healthy and fruits and vegetables are more expensive and, at the moment that is possibly true as well you know you get maybe a fast food meal and it probably has more energy in terms of calories than a healthy meal, so people are going just fine to pricing of food and you've got to pay, you know $6 for a…	To my knowledge, there's nothing in the planning scheme that would prevent, say, a fast food outlet from establishing itself anywhere in the Shire as long as the zoning is correct. Same with, say, their signage or their marketing. A healthy outlet has to abide by the same rules as an unhealthy outlet. So there's nothing in the planning scheme that local government can enact to change that. The on…
	Whereas winter, we're all looking for those filler comforts, readily available stuff.					I suppose showing people the benefits of healthy eating like – Everyone kind of knows. They’ve gotta be able to make that choice when they get in the restaurant.									probably around the budget as well yeah people often don't yeah maybe have a lot to spend on the food and then when the prices that's pushed up and have to choose between you know, maybe eating certain foods or paying their rent or buy into their children for school and that sort of thing to make it tricky.	I think there's ways that we can incentivise good practice that maybe looks like providing healthy food options, you might get a discount on your rent. But I don't think that council would support us if we were going to restrict or even incentivise who can or can't sponsor local sport. I think it would be us acting alone when an entire industry is built on unhealthy sponsorship of sports. So, I t…
	Biggest problem is price.					I’m not sure how many people actually make their own stuff anymore, to be honest, when I go around and eat everywhere. So I think the challenge for them … make something from scratch. How do you actually do this? Who actually out there is a chef and can actually make something that they know exactly what’s in it? would actually –									the budget thing is, when you said rent, the cost of living Rentals in this area have gone through the roof, so people just don't have as much disposable income.	Vic Kids Eat Well is a program that's based in the schools at the moment, but it's been quite hard since I've been in this role for the last three to four years to engage with schools. Since COVID, it is like banging your head against a brick wall because they are so inundated, short-staffed, everyone's knocking on their door. I think everyone has the same idea, let's go to schools ‘cause that's …
	Availability of goods.					those business owners are gonna be like, “Well, how much extra time is this gonna cost us? How much extra is the produce gonna cost? How much extra is –?”									the practicalities of selling healthy food versus packaged and more unhealthy options it's it's much easier for us to put bags of chips on the shelf that have a longer shelf life in a fruit salad that will only last a couple of days in the fridge, let alone the preparation time around that and the cost of those products as well. you know unhealthy products are much easier to store we don't have t…
	Time restrictions with your lifestyle, whether you're a working family, double income, all that sort of thing					They have the photo on the cigarettes, but they don’t have the photo on the Macca’s board or the fish and chips shop									the promotion of unhealthy food is that you know, no matter where you walk into whether it's safeway or otherwise, is that unhealthy food is always. On display and at that eye level that you catch it it's like even at bluewater I think about you know some of the stock that we've got on display a customer service we've got our chips and lollies front and foremost because they sell... yeah it's alm…
						there is actually a good variety of places in town. It’s just unfortunately, throughout the years, all the different venues end up going to that Australian format of pub or easy dining format because the carbonara, the couple of pizzas, the parma, the couple of steaks, the whatever – it just all falls back to that ‘cause people – they need to be safe. And I understand. Even with kids and whatnot,…									Maccas and KFC, do home deliveries now
															that mcdonald's like you can do you order and they just go in and pick it up so from that perspective thing I would online order, even if you physically coming to pick it up that makes it easier than yet on the other options
															opening hours of venues that offer healthy foods so it's often difficult to get to. A fruit shop or a bakery if you're working long hours, but you know the takeaway shops never closed, so those options are always present when perhaps the healthy options are less so.
															I know some of the families that we support you know mental health has a big impact on the capacity to cope with just the day to day demands so even where they might not be time poor. It is a sort of element of fatigue that sort of mental health impact on people's capacity to do what they may know, is right anyway yeah.
															with the employment stuff is a three largest employers are all shift. So you've got people finishing it 2 at night or six in the morning, or whatever. And one of our largest employers is hospitality with people working odd hours as well, so they eat when they can.
															Peoples skills and knowledge in relation to cooking and food preparation as well, people don't know how to cook at all of course they're going to use those sort of pre prepared quick options like fast food places compared to making something at home as well.
															don't have access to cooking equipment as well.
															profit margin, you know I think about a swim school program, for example, that probably nearly every second kid is rewarded with a lolly snake or a lollipop after they do the lessons and that sort of thing, so you know, in terms of our business model and us meeting budget. that's going to work a lot better than us selling a fruit salad it for $4 that people aren't going to reward their children w…
															retailers knowledge of healthy food, so I know when we did the research, there was a lot of like they promote like vegan and gluten free under. Without understanding that that was promoting a healthy option when really that's just catering to different dietary requirements
															as a mom when you've got kids in the car again it comes to that car parking and the convenience. Like you don't want to get your kids out of the car and go and stand in a CAFE waiting 20 minutes for food, when you can keep them in the car and drive thru drive thru so the accessibility for family like convenience and family, maybe.
															we wouldn't go somewhere if they didn't have chips… keep the kids happy and we're done.
															when we were doing the choose water campaign Barwon Health were looking at putting water in all their vending machines, but the contract was with Coca Cola would say that they needed to have certain products for those machines. Because that was part of the deal, of having the machine
															family traditions that will link to unhealthy like Friday night is fish and chip night. And it's gone through three generations of Friday nights being fish and chip night.
															In terms of business perspective Budget is probably easier spent on unhealthy food because it is more cost effective.
															where there's social, cultural norms like you go to sport and you eat a pie. so I don't I don't really know how to capture that maybe its place based or tradition based.
Enablers to Healthy Eating	Coming out of COVID, to work on the public eye and the consumer is a paramount for business. (need to tailor what is sold to the wants of the public and the consumer to ensure money is made)	I only do three and that means I don't have to put prices up if I cut down the cost of operating one day. I'd rather do that than put the prices up and customers just consolidate to the three days (Only opens three days/week)	Cause we do do a lot of catering, we’ve got signs and stuff saying, you know, fresh sandwiches and all that sort of staff.	I know there’s a lot of the schools that do the Stephanie Alexander program, and so they grow the produce at the school and then they cook it, which is really good.	education. Let’s show people how easy food is to put together. There’s nothing wrong with a three veg and a bit of meat. It’s how we grew up, and touchwood, I’ve not being sick. There’s nothing wrong doing basic food, but we’ve gotta educate people.	they have a connection. That helps us a lot. They’ve got a connection to some food that we have on, or something they’ve seen advertised, or someone’s previously eaten it.	those people individually doing healthy food surely will let us know. They’ll say that they don’t want this, they want to have instead of fried chips, they have mashed potatoes or no potatoes, and I think that’s all, just want to say. Those who are conscious enough, they will tell “Okay, can we have this instead of that?” Like, one instance, customers come here and say “Okay, I’ve got high choles…	Everything here makes fresh food from scratch. Pretty much 99% of my menu is scratch cooking. Everything fresh, local, meat is local, fresh	Obviously, eating healthy is a benefit for the whole community, so anything you do, I think, would be a good result.	the more educated people are in terms of making healthy choices, the better off they’ll be.	I think people are more health aware now. They’re more conscious of their health, and especially parents and that sort of thing. So, I think it is gonna head into a direction where you’re more likely to eat more healthy and that sort of thing.	I haven’t actually found anything that has stopped us from doing what we wanna do. We’ve been able to source local produce of numerous suppliers, which are all homemade or locally made. And then we also make them ourselves. So produce has been quite easy to find. When we had the little issue with the lettuce a couple of weeks ago, that was probably – been our main issue. But we found it <laughs>.…			You know that's why that's why I shop online	Just on the tourists stopping in, I know years ago, when I used to work in a café up at Lavers Hill, we actually knew what time the buses were coming in. I'm talking 15 years ago, but they did let you know, “We’re gonna be in at 12 o'clock.” That could be something down the track where that is a possibility.
	Social media is the way go	I certainly would put information like that around because that encourages people to know that you're selling healthy food. (having healthy food information visible for customers)	Yeah, signage. I guess, the general awareness of it as well.	I think with multicultural borders are starting to open again coming out of COVID, but having different cuisines and cultures within the community will bring that variety in.		So what I do is come in at 5:00, 5:30 in the morning and go hard on those takeaway items for a few hours, then prep for the restaurant menu. And at least that way, we can still serve people the way we wanna serve them for our lunch service. People duck through – it’s sitting there bang in the fridge, ready to go, and you hand that out, and that makes your day worthwhile.	this individual, he knows that is a high cholesterol, he let us know. I think it really depends on individual. Of course, they look at the menu, grilled fish, okay, they’ll order that for sure if they know – they’re conscious about their body themselves.		I know if you’re able to strike gold and everyone was on board and you have a really good social media presence with it, perhaps you might see those items getting purchased,			what people are offered is what they’re gonna get. So, that’s why here, we try to make it a – only fresh produce, healthy produce. We definitely have some yummy things as well, but the balance is sort of there, and you’ve got the things at the other end, and the cakes and sweets too, so – yeah.			along that lines of advertising is that knowledge base around you know just because something's got awareness on it doesn't make it healthy yes understanding nutrition more broadly in the Community, probably starts at you know kindergarten or earlier.
	You keep your prices fair, people will buy it.		I feel like convenience, obviously, would be another factor around here as well.	So tourism and travel, I think.					we’ve got the local fruit and vegetables and that, and our chefs have worked in Colac Area a lot, so they’ve got a fair bit of reach if they need to get certain, I don’t know... not so much regular stuff, ingredients and produce and that.			Just have the diversity and different – the foods, like we are quite limited in our kitchen space, so we can’t sort of do everything, but – yeah, just … offering the diversity. People – you’re not just coming and getting something from the milk bar, or Macca’s, or having that little bit of a difference. I think that’s what Colac wants and needs. And there are a couple of places around town now th…			whether there are more options for online food ordering and home delivery so which links in Jo a little bit without access, you know needing a car park, but if you can actually just get it delivered to your home and you probably more likely to have the APP for one
	I can get into the biggest market with dietary requirements because there's a huge rise in that. Not necessarily healthy. It's more dietary, gluten-free, vegan - big market in that at the moment		When everyone else is ready. I mean, yeah, we’ll be – we’re ready.	to help with that continuity of information to the customer, because the customer stays the same. It’s the business that changes.											education that can be done with the retailers around you know what about healthy options are there that might not be just a carrot stick
	I find a lot of people are more healthy in summer because it's cold, it's light, it's fresh.		We’re pretty much open whenever.	even a forum like those Eventbrite tickets, I know the Chamber of Commerce has offered them quite a lot, we can actually join that and go and sit for two hours and listen to whatever the topic is. So to have that sort of option available and to – maybe I think physically see – we all talk about portion sizing and bits and pieces											The research that's been done around placement of food, and if you do place that healthy option within our eyesight then people will gravitate towards that even if they intended to go into something unhealthy.
	Unity. If we could all do it together would be a good thing. (to help with promotion)		I feel like we do have quite a few healthy options and stuff and we’ve got salad sandwiches and rolls written everywhere.	social media does half the work for us.											At home, so I think it's about maybe having a variety of healthy options as well, not just a salad because if you're looking at a salad compared to a burger I think everyone's going to go for the burger and chips when they're out so it's about maybe looking at you can increase maybe their vegetables or something in their food as well, and maybe not just having you know, like a boring sort of sala…
	Shop local. (people love to shop local so to show unity get lots of local businesses to use the same 'healthy food' local)			I think education is a big thing.
	They're more than happy to put money into small businesses rather than big conglomerates			broaden the horizons and open up to new people
	People are very much into supporting small businesses and locals.			my unique aspect is that we do make our food ourselves so I can tell each customer exactly what is in that plate.
	Make it diverse. (different businesses doing different things rather than all the same)			We do our menus like for next week this week so I can order in food, make sure it’s available. If the availability is not there, I can switch items out, that sort of thing.
	I have a big following on social media - Facebook and Instagram. I can't believe it. The minute I post something, I get busy.
	If it gets wet and cold, then you know no one's gonna come in, but then you still need to try and make that money up, so therefore, you sit there and promote something else that might draw them back to your business
	I've put menus in hotel rooms and things like that (to promote the business)
	There's a massive amount of tradies around which developed my time frame. So I picked the niche market of breakfast because no one else is open at five o'clock at the morning.
	Pre-prepared, reheated meals is a big thing in here as well
Colac Area Health Assistance	Even if we still had the menus and that put in to Colac Area Health that they can pass on to their clients and things like that	Having information around for people to look at. (information around healthy eating provided by CAH for people to look at while they wait for their takeaway food)	Maybe not here, but elsewhere like in the doctor’s office or something. I know it sounds a bit weird, but you know advertising for sandwich for us there, but - Yeah, outside the business.	broadening the banner of what is healthy for each person is an individual and what is healthy for your body might not be healthy for another person’s body. So a bit more guidance and knowledge around what defines healthy.				the sticker you can give shops	We have social media and, definitely, if you – I mean, you can put whatever you want on social media.	maybe a dietitian to come and say, yeah, and maybe offer some alternative and suggestions that might be glaringly obvious to them, but we haven’t even considered.		I think we’ve sort of got our menu sorted. And we do have that knowledge anyway, so I don’t think we need the help in that way. We know what sort of calories we’re putting into it and what sort of fats and – yeah. So I think we’re pretty good with that.	Yeah, that would be beneficial [dietitian], like them to sort of have a look at the menu and go, “Well, yes, this is fully healthy,” or, “This is like half healthy. But if we did this, it would be fully healthy.”
	Colac area health have got the biggest avenue for people that do need these healthy options	Some sort of information as material that's sitting around that people can read or up on the wall to alert them to it. (healthy eating material provided by CAH)								Absolutely, yeah. And I guess if it was within the whole of the Colac Area Health or the Colac Otway Shire, and with the advertising, incorporating advertising then everybody is aware to look out for the sticker			Well, probably social – we use it a bit, not like – we don’t get the response that sometimes we hope for, but – yeah, that would be helpful.
		Things here that people can read that will lead them - push them towards thinking about healthy food options
Rural Context Specific	I call it small town syndrome, but it is working together, networking	A bit of a disadvantage, I suppose, not being a main town as the goods have to come from Geelong or Melbourne	Not 100% because Colac is a very older populated town. So our main customer base would not be on social media, I don’t think. Most of our customers are a bit older and don’t have Facebook or anything.	There’s lots of local produce even like bush tucker food as such, nasturtium plants, things like that that people are not necessarily aware that they’re edible, but the foods that are safe to eat as well. I think there needs to be a lot more instruction in schooling around it	people have to travel – in the country, people have to travel and that could be an influence as well, travel time	probably the football is more the big season here that can make things a bit slower in different times of year ‘cause everyone’s so involved with their local clubs and whatnot.
	Major healthy food 'cause they're form Melbourne, so there were so many dietary requirements. (people from Melbourne want healthy)	Delivery to Colac is expensive.	All the competitors are a bit difficult, KFC and Macca’s is right across the road from each other.	The lack of medical intervention in Colac, at times, can be quite low. So as people’s house deteriorates, unless the medical intervention increases – so, as people become sicker or the illness has increased, that medical intervention needs to increase as well and going to be on par like low wages, high food cost, if they’re not even, something is going to give and health will be the first thing.
	A lot of healthy food options, and depending on how extreme you go, the quinoas and the kales and all of that, they're not actually readily available in Colac. Whereas you got to travel to Geelong, so therefore now your time constraints and all that come into it.	Healthy food obviously contributes to healthy minds, so people eating bad food creates a bad environment generally, really, health-wise and otherwise social (if action is not taken, how will the food environment effect Colac-Otway residents)		I think more explanation on what is healthy
	So like our hospital is not compatible for the Colac Otway Shire. So, if this still continues - well, they're gonna be overrun and something is gonna give. (if no action is taked to improve the health of the food environment)			I think small businesses should help promote other small businesses. My whole thing is to be unique. And I think if we’re talking amongst each other, as much as we could get ideas and gauge support from them, it doesn’t necessarily mean we’re going to run – all of us are not gonna have beef stroganoff on the same day, but we can bounce ideas around and just help promote each other
				Reinvent the wheel
				The availability of food options
				organisational training would be good too
Intervention Ideas	Colour and vitality and posters and things like that	The council could have quite a public accreditation system where it could be tiered or it could be this accreditation, so the council has approved this is healthy food	two to three weeks maybe	had an option on Google, the healthier options available or speak to our friendly staff about your dietary requirements.	actually put recipes up on our blog. And perhaps a way we can do it is to advertise on our social media pages, say, “Oh, look at the latest recipes.” or showing you the easy recipes	Facebook	We just put it on special, put it up so people could see it. I think those people who are health conscious they will see this good food	advertise it better. Social media is number one communication at the moment. People don’t read but people – it’s got to be visual, they got to see it. I think promoting it will help and probably then so they get to understand better because you talk about your product and you got to talk about the whole journey that I described earlier, where the product come from, how it is made... Yeah, journey…	sticker on the venue entrance or something	anything that can be done to improve the information provided to the consumer on what is healthy can only be a good thing.	any new products in terms – we promote on social media	social media is the way to go, I think.	You could put them up the front and have a lot more signage to them			a local promotion listing all the businesses participating in the healthy choices to really put that out there?
	So, to encourage that and the excitement, a lot of media attention would encourage people to do this again, because if it looks good, it tastes good.	Could be included in tourism marketing so that when people come here they can look for healthy options (meals approved through council accreditation)	maybe more signage of, like, if you stay 10 minutes longer, you could get a healthier option instead of just staying in the car and going through the drive through. But, I guess, it’s just general awareness, letting the people have their choice, but encouraging them to go one way instead of the other.	if the symbols are the same and if people are utilising those symbols appropriately.	social media	I don’t think you’re gonna have a board out the front going, “We also have healthy stuff,” ‘cause then that makes them look like the rest, it’s all fatty	Display more and then obvious to customers.	If you involve the community, if you involve staff, then you get more buy-in. Where, if you just tell them to do it, they’re not gonna do it. They might do it today because you’re here, you’re watching, but guess what, tomorrow I’ll go back to my old habit again. Only way they’re going to take the ownership is if they own it themselves. So what I call you might get firelighters in the community. …	it’d have to be pretty careful to not alienate the ones that don’t do it. Yeah. So, that’s probably – I think you got to take that into consideration if they do.	some sort of sticker to stick on my label saying this is a healthy choice option.	There’s obviously advertising in and around the centre… posters.		We did try a radio ad and that didn’t seem to do very well. The Facebook is probably like your biggest one ‘cause everyone sort of has that now, whereas not many people listen to the radio.			more education in the schools to change it. You know what I mean? Like, the healthy eating, even cooking in schools, I don't think there's as much of that anymore. And then even a local community cooking schools or community-based program to re-educate and train even middle-aged or once they’re a bit old, you know what I mean, older age as well just to re-educate and get them so they know it's no…
	Keep the healthy options there, and as well as keep the comfort food too	That would also encourage other businesses to catch up or to make changes to meet their criteria (meals approved by council accreditation)		the definition and the explanation to the customer from me, as a business owner, needs to be on point and correct, otherwise we’re misleading information. I don’t know whether an open forum of business leaders altogether so we’re all reading off the same page instead of our own interpretation	having classes with preparing food on a budget?... Easy meals made fast	Colac website that had – these are the businesses that have something that’s really nutritious for you and you’ll see on their order board or on their menu, there’s the green fern or something.		Even in cinemas, the advertising.	juices we could probably do down the track	confirming and maybe pointing out what they would consider would be a healthy option.	I would say the display as well would be another thing, like how you display food is obviously advertising in itself – special sales, stuff like that.					I wonder if that's something we could do in conjunction with the businesses as well. You could have some live-cooking class going on
	At least four to six (to trial the intervention)	Public marketing for tourism (one of the best places to advertise healthy accredited food options)		I think each of the hospitality businesses in Colac all have something unique to offer and if we all were to zone in on that unique aspect of our own business, we could support each other.	I suppose you want to try and educate them what the best option – it’s not good to have McDonald’s or fish and chips every night. But perhaps if you go and get Thai or Chinese or – which that’s quite a healthy looking option when you see the veggies and maybe a sprinkling of meat or what – I don’t know. It’s basic food.	no less than a month, ‘cause even here on a week to week basis, the variation between what gets ordered and what doesn’t is staggering.		maybe do a run, community day and people just – everyone volunteer, they do run for living a healthy life	The social media, obviously, that’s probably our main way of advertising at the moment. We don’t do a lot through the paper, we do a little bit on radio, but social media is the best way.	it’s a little bit like the Tick of the Heart Foundation, everybody knows the red tick. So if you have a tick in different colour or something, a green tick. I’m not saying that ‘cause our colour’s green or anything, but a green tick is a healthy option. And I know they do that at the school. They have their red, green and orange foods, I think, at the school and the kids are sort of – they’re bei…	Oh, yeah, definitely, but then in terms of us being a bit of a community hub, and I suppose council-ran, there’s always the option of providing information sessions and stuff like that as well, like we work with Colac Area Health in terms of their rehab clients and that sort of thing. So, if it was another partnership in terms of dieticians that we had here – all for it. And help with education, …					you could definitely advocate to higher levels of government using your evidence around things like food sponsorship, around things like maybe planning controls and local government planning schemes on a more of a state-wide basis. And even advocating around making healthy food more affordable. I'd hate to suggest to government that we should make junk food more expensive, because I'm really awar…
	You'd need a good month depending on seasonal requirements too. (to trial the intervention)	Online (one of the best places to advertise healthy accredited food options)		I can at the point in time when the customer comes to the point-of-sale and they’re like, “I’m FODMAP, what have you got to offer?” I can Google. But again, Google is only as trustworthy as the person putting the information into it. So to have a little bit more accurate, up-to-date information for the different dietary requirements people have.				the sticker you can give shops	I think it depends what sort of advertising you got behind it. For us, if you had a good social media presence with it, you had your stickers on the door or we can advertise for TVs and that, you’d probably give it two to four weeks, I reckon, to maybe have an accurate assessment.	we probably wouldn’t wanna go anything too overly taxing for us or the staff, I mean, we’ve got enough to do at the moment as it is, but if it’s just putting a sticker on a label saying this is a healthy option, then it’s a no brainer.						the school curriculum is so stacked. It seems that schools are increasingly being expected to be a vehicle for education that probably should be happening in the home. So I'm just conscious that if you did try to create something school-based, it has to be easy, and creating another burden on teachers and schools is something we need to be conscious of, because you can put a lot of energy into so…
	Promotion just to try and get your money back. (increase promotion to at least break even)	The council promotes healthy eating, healthy food establishments and you look for this accreditation, look for this logo or whatever available, and if that is also showing on internal stuff on their websites, on the door or whatever, to show that people are coming to a council approved healthy food venue.		I think that information and knowledge would be really beneficial to some other business owners to show that as much as a recipe calls for brown rice but how much brown rice compared to white rice or this is an alternative that could be offered to customers				use my social media better around health food, but then again you act on your audience.		give it a couple of months and then it wouldn’t be sort of coming back to us, it would be asking the consumer, “Why did you pick that? Did you pick it because it had the sticker on it or did you just pick it because you liked it?”						ways to, say, invest or subsidise community-based providers of food. And I'm thinking of the likes of, say, sporting clubs. Is there a way that government could consider incentivising their provision of healthier food?
	If you did do that display or come up with some sort of logo or poster saying, "I'm a healthy food-" something, something, but - yeah, that would be the biggest thing around town, because then they would link it for the rest of the businesses.	Nine months. It would need to not be immediate 'cause people cycle through, they won't come every week, but they will come every month (how long the intervention will need to run for to see any benefit)		Some healthier eating week in Colac Area or Colac Otway Shire area promoting – again, cross-promotion of each business.				Six weeks		making people aware that there are healthy options within food businesses						Forrest Primary School. They work with a neighbourhood house in the community, so they have healthy lunches every week where they produce lunches, very low-cost lunches, healthy lunches for the community to access to. But they also have a deal with ALDI, so they get a lot of food from ALDI every week. So they do a pick up, I think, on a Wednesday, so they have a lot of produce that they get that …
	Lunch (best meal to target in the intervention)	Some kind of program that people can aspire to get the tick of approval		I think just that whole education behind it and small businesses working with each other. So the fruit and veg mart and the butchers and all that all linking in together.				Get people involved. You’ve gotta get people involved, otherwise we can talk all day here, you’ve gotta get people involved and probably, again, social media is the most powerful tool at the moment. Social media and incentive, I would say. Incentive is a big one because people like rewards.								placing the healthy options over the unhealthier options and so drinks fridges and stuff, or if you've got like a sandwich fridge, things like that. So we could support that work with the retailers. And the same with the pricing options. I know Tamsin went the other way, but there is a little bit about making the unhealthy more expensive and the healthy a bit cheaper, that's been quite successful…
		To basically say that we're recognised as being an acceptable healthy food premises		Maybe even open up to the community, a bit of a fundraiser for a dollar or a ticket or something, pick which you think is less carbohydrate and have two meals, A or B, or how many carbs do you think is on this plate? If it’s low-fat diet, how many grams of fat per plate, per potion and this person wins $25 voucher to that venue. As a business owner, I would be prepared to put in vouchers for priz…												thinking about whether there could be like a Colac Otway Shire, sorry, food app so that people can like filter all the food services by <inaudible> *1:03:26 are, who provides vegan food, who provides vegetarian options, who’s got – you know, if you’ve got particular dietary requirements or accredited healthy options whether that's something to help people that are coming to the region to find out…
		Recognition in marketing material tourism too if they were coming to town and look for healthy options (promotion of accredited healthy venues to tourists)		a bit of cross-promotion with each other.
				I think six weeks. Two weeks to implement, to advertise, to iron out all the creases that will come with it. Two weeks to actually work it. And then two weeks to analyse what I think the six weeks is.
				Enough time and enough promotion – as I said, social media is free and you can really pump some good things on social media to give people time to put it on their calendar, put it in their diary, let their staff know, parents can rearrange babysitters if they need to, if it’s an afterhours or that sort of thing to say, “We’re doing this and we’re starting next week.” And then people are like, “No…

## Sheet: Themes&Definitions
THEMES	Definition	Example Quotes
Barriers to Healthy Eating	A barrier, challenge or inconvenience for retailers to provide healthy options, and for consumers to purchase healthy options	the promotion of the unhealthy food and the contractual requirements with retailers and suppliers.
		the high cost of transport to get the food to our area which then has to be sort of passed on to the consumer
Enablers to Healthy Eating	An enabler or facilitator for retailers to provide healthy options, and for consumers to purchase healthy options	Pre-prepared, reheated meals is a big thing in here as well.
		I think with multicultural borders are starting to open again coming out of COVID, but having different cuisines and cultures within the community will bring that variety in
Colac Area Health Assistance	Ideas and suggestions for how CAH and their staff (Health Promotion, Dietitian and Research staff) may be able to assist local food retailers	even if we still had the menus and that put in to Colac Area Health that they can pass on to their clients
		maybe a dietitian to come and say, yeah, and maybe offer some alternative and suggestions that might be glaringly obvious to them, but we haven’t even considered.
Rural Context Specific	Specific ideas or barriers and enablers that address the rural context	I call it small town syndrome, but it is working together, networking.
		I think it’d have to be pretty careful to not alienate the ones that don’t do it
		people have to travel – in the country, people have to travel and that could be an influence as well, travel time
Intervention Ideas	Ideas for what the intervention could trial to make healthy food options more easily accessible in Colac Otway Shire	some sort of sticker to stick on my label saying this is a healthy choice option.
		Social media is number one communication at the moment. People don’t read but people – it’s got to be visual, they got to see it.
